# Supplementary material for: Cu-Sn Aerogels for Electrochemical CO2 Reduction with High CO Selectivity
Source: Molecules. 2023 Jan 19;28(3):1033. doi: 10.3390/molecules28031033 (PMC9919718; doi:10.3390/molecules28031033)
Supplement: Supplementary file 1 [file molecules-28-01033-s001.zip]

Archive with 1 entries (1 files):
- molecules-2117374-supplementary.pdf
